# Supplementary material for: Impact of Year-Round Grazing by Horses on Pasture Nutrient Dynamics and the Correlation with Pasture Nutrient Content and Fecal Nutrient Composition
Source: Animals (Basel). 2019 Jul 29;9(8):500. doi: 10.3390/ani9080500 (PMC6720502; doi:10.3390/ani9080500)
Supplement: Supplementary file 1 [file animals-09-00500-s001.zip]

Archive with 3 entries (3 files):
- Table S2 VolForNutr.docx
- Table S3 GrazeNutr.docx
- Table S1 Pasture contents of macro minerals.docx
